# Supplementary material for: Unravelling the hidden DNA structural/physical code provides novel insights on promoter location
Source: Nucleic Acids Res. 2013 Jun 12;41(15):7220–30. doi: 10.1093/nar/gkt511 (PMC3753636; doi:10.1093/nar/gkt511)
Supplement: Supplementary Data [file supp_gkt511_nar-01209-n-2013-File008.zip]

Archive with 4 entries (4 files):
- NAR-01209-2013 Suppl files/Duran_et_al_Supplementary_Figures_S1-S2.pdf
- NAR-01209-2013 Suppl files/Duran_et_al_Supplementary_Table_1.xls
- NAR-01209-2013 Suppl files/Duran_et_al_Supplementary_Table_2.pdf
- NAR-01209-2013 Suppl files/Duran_et_al_Supplementary_Table_3.xls
