# Supplementary material for: Unravelling the hidden DNA structural/physical code provides novel insights on promoter location
Source: Nucleic Acids Res. 2013 Jun 12;41(15):7220–30. doi: 10.1093/nar/gkt511 (PMC3753636; doi:10.1093/nar/gkt511)
Supplement: Supplementary Data [file supp_gkt511_nar-01209-n-2013-File008.zip › NAR-01209-2013 Suppl files/Duran_et_al_Supplementary_Table_1.xls]

## Sheet: README
Supplementary Table 1:	Selection of TSS prediction sets for luciferase testing and CAGE analysis
PS positive set	List of selected sequences relative to TSSs predicted by ProStar. ID: internal identification number. Experimentally tested strand directionality: + sense strand; - anti-sense; B both sense strands. Luciferase activity data are expressed as the normalized mean ± standard error relative to negative control.
PS negative set	List of randomly selected sequences non-signaled by ProStar. ID: internal identification number. Experimentally tested strand directionality: + sense strand; - anti-sense; B both sense strands. Luciferase activity data are expressed as the normalized mean ± standard error relative to negative control.
CAGE set	List of selected sequences for CAGE analysis, classified in 4 representatative subgroups
G2 TSS-500bp set	List of selected TSS predictions from subset G2 that were re-amplified after shifting the TSS 500bp upstream relative to the original location. Luciferase activity data are expressed as the normalized mean ± standard error relative to negative control.

## Sheet: PS positive set
PS positive set
ID	Chromosome location	Tested strand directionality	Predicted TSS location (NCBI36/hg18)	Distance (bp) to closest annotated TSS based on NCBI36/hg18	Predicted TSS location (GRCh37/hg19)	Distance (bp) to closest annotated TSS based on GRCh37/hg19	Luciferase activity
							fold-change	±standard deviation
1	1	B	1555966	1371	1566103	1371	32.8657	2.69861
2	1	B	2977184	1544	2987324	1549	13.0809	0.353706
4	1	B	6438451	10303	6515864	4087	8.80466	1.97029
10	1	+	50657528	2102	50884941	2363	1.01746	0.0749316
13	1	B	153321201	3229	155054577	3192	2.83949	0.78538
17	2	B	55304275	1224	55450771	645	27.2942	0.38564
24	2	+	231969069	1606	232260825	571	0.705628	0.0476372
25	2	B	233097101	2065	233388857	287	26.0021	0.697589
32	3	B	185430101	4913	183947407	810	15.4349	1.19227
34	4	B	6523619	1292	6472718	695	5.93682	0.461015
35	4	-	147795861	16323	147576411	16366	0.369509	0.217008
42	5	B	170671325	2432	170738720	2432	6.16195	1.3062
49	7	-	523472	2085	556946	84	20.2159	0.032612
50	7	B	1672637	27850	1706111	25975	1.38289	0.0340251
55	7	-	61458197	429218	61820762	1107	5.13838	2.22911
60	9	-	97313272	2620	98273451	2508	8.29482	0.0269327
61	9	B	139295428	3329	140175607	3406	9.50704	4.9188
62	10	+	41966071	15340	42646065	1068	6.14425	1.46113
63	10	B	80500097	1299	80830091	1299	7.13135	0.0444473
65	10	B	134451751	2205	134601761	2205	13.8605	0.485781
67	11	B	1552551	1696	1595975	1096	14.3065	0.70825
72	12	+	8742227	1482	8850960	327	294.884	30.2151
77	14	-	60051541	5919	60981788	49	1.85224	0.133401
79	15	B	38362401	24764	40575109	322	21.8654	2.26859
80	15	+	68178483	2271	70391429	1173	0.263212	0.128885
85	16	+	49744001	1348	51186500	1319	0.733049	0.0453189
86	16	+	84147555	56870	85590054	54969	6.15513	0.30083
91	18	+	21184628	1486	22930630	527	4.31325	0.397618
92	18	-	74853764	12501	76752776	12501	0.946124	0.0888497
93	19	B	871551	3193	920551	3209	2.23826	0.266454
96	19	+	10268104	6449	10407104	6449	0.0610638	0.0052827
97	19	+	13125530	3248	13264530	3248	2.56308	0.434742
99	19	B	34712651	3320	30020811	3320	3.16517	0.0650616
102	19	+	62867701	11625	58175889	4414	2.44774	0.00110372
103	20	B	21434743	7956	21486743	4710	10.1679	1.8512
111	22	B	48741599	1434	50355595	1179	0.923064	0.0670679
114	X	B	128942515	1752	129114834	249	1.76224	0.0123229
118	1	B	992770	24550	1002907	3009	1.56803	0.0540375
123	1	-	1901551	8381	1911691	3491	3.7666	0.782147
124	1	B	1951551	10911	1961691	10911	4.10047	0.61972
133	1	+	6228240	2008	6305653	1401	8.79874	0.385761
135	1	+	6598101	1769	6675514	847	1.46527	0.054305
136	1	+	7688310	65606	7765723	25575	4.96847	0.0657179
155	1	B	29437513	1898	29564926	1898	1.15955	0.0830962
158	1	+	40107951	11986	40335364	11986	11.0482	0.95314
173	1	B	53564898	1416	53792310	761	4.03603	0.0697158
178	1	B	63555340	5960	63782752	149	33.3986	4.52999
185	1	B	90965101	9719	91192513	9719	15.1372	3.77483
208	1	-	110412417	2340	110610894	2340	6.17343	1.37481
250	1	B	178471005	4940	180204382	4949	2.33479	0.332147
319	2	-	1631797	95488	1652790	2848	2.2232	0.281674
339	2	B	20287031	1323	20423550	401	8.6787	1.26299
344	2	B	25417464	1499	25563960	794	4.35133	0.0525025
347	2	+	26926132	1659	27072628	1471	3.86212	0.734451
367	2	B	46379392	1325	46525888	985	106.3	4.15526
441	2	B	111591931	5850	111875460	1495	85.7947	4.81902
447	2	B	119317191	5038	119600721	1207	25.7376	14.1056
448	2	B	119331751	9522	119615281	10027	0.893656	0.039379
472	2	B	161809701	63094	162101455	189	54.2907	3.38854
486	2	B	176655330	1420	176947084	1557	3.76283	0.292344
550	3	B	48673911	1441	48698907	1441	4.59172	0.335018
582	3	B	130203051	7403	128720361	27	3.6183	0.504596
614	3	B	185460540	1405	183977846	1405	22.0066	1.37673
623	3	B	195889355	1444	194408066	1444	4.94694	1.10632
671	4	B	61750726	225792	62068131	271	17.5194	4.20069
747	4	B	191004558	47311	190767564	35106	12.24	0.721715
750	4	B	191228012	1644	190994031	1349	2.06238	0.0812377
802	5	B	60663143	43553	60627386	714	15.0842	1.01177
830	5	B	107036003	1508	107008104	1776	6.99903	0.51854
849	5	B	138877889	36416	138897705	8311	38.6855	2.79248
850	5	B	139124221	31369	139144037	10954	2.43358	0.150202
870	5	B	172593527	1341	172660921	1288	31.4859	3.92837

## Sheet: PS negative set
PS negative set
ID	Chromosome location	Tested strand directionality	non-ProStar-signaled promoter location (NCBI36/hg18)	Luciferase activity
				fold-change	±standard deviation
23	5	+	149014151	3.8794	0.427373
113	5	+	32037951	5.89378	1.39976
309	10	+	120031401	0.928094	0.0378375
483	3	+	127740301	40.6295	2.6063
519	4	+	187317801	1.39946	0.0384714
638	1	+	199241901	0.0131062	0.0074599
705	2	+	239058551	0.387518	0.0594915
882	19	+	52684401	1.06088	0.0107682
897	16	+	84162451	1.52514	0.0293473
904	9	+	89673751	1.00094	0.00507909
1734	19	+	52173001	2.25866	0.0394365
1814	1	+	205163551	0.653257	0.259453
2142	2	-	237166301	0.422272	0.0378559
2251	5	+	171956051	0.845105	0.153318
2292	10	+	132477651	1.98113	0.290617
2314	20	+	42465951	1.20809	0.376884
2335	3	+	197905801	12.5012	0.856235
2489	8	+	144142151	1.09957	0.398791
2511	2	+	71697851	1.47219	0.0419846
2545	9	+	125148551	1.1748	0.0519423
2565	2	+	16438951	0.430348	0.241449
2671	2	+	8653501	377.93	12.5871
2983	7	+	157438951	1.33957	0.282946
3495	21	+	40278751	2.56266	0.71752
3669	X	+	152300751	8.11749	3.52358
3790	22	+	25052451	4.80392	0.885775
4118	17	+	37041851	3.52534	2.32052
4135	19	+	38687751	0.836855	0.169117
4169	1	+	48464701	1.46285	0.548335
4329	3	+	187326101	1.50434	0.00383126
4449	8	+	143087001	9.1321	0.37189
4456	10	+	121142901	1.34986	0.0505753
4706	13	+	28963051	3.63948	0.167308
4721	2	+	120167251	0.00539011	0.00223221
5168	15	+	75702451	7.73844	0.00212279
5242	1	-	234330751	0.272106	0.00586629
5534	20	+	59763001	0.333547	0.162118
5778	18	+	42230851	6.17159	1.51428
5902	3	+	127703201	37.7021	2.3621
5911	8	+	142857751	4.9476	1.68749
6542	17	+	52241451	23.1537	9.26564
6675	2	+	29292451	0.443629	0.0446127
7055	11	+	2411101	0.584995	0.369353
7287	1	+	9042301	0.638875	0.0242812
7413	7	+	154893101	0.852361	0.0112172
7990	11	+	1708351	4.80222	0.393579
8035	X	+	9495951	1.13488	0.522497
8098	1	+	4592201	0.970915	0.0929056
8198	9	+	91174401	2.05634	0.821728
8220	16	+	84113151	1.51215	0.121689
8244	4	+	6177601	2.02067	0.357381
8775	16	+	80216751	0.741868	0.520893
8957	4	+	3634101	1.32265	0.162093
9368	10	+	119311951	1.39601	0.0609007
9375	16	+	83169101	0.430771	0.00756863
9559	12	+	1850001	1.57462	0.155274
10145	11	+	2193851	0.792946	0.216016
10271	3	+	14270901	0.744107	0.0433071
11406	4	+	7691551	0.712669	0.203934
11472	10	+	2938201	0.613485	0.194382
11530	10	+	42547051	0.681866	0.159189
12466	7	+	157029851	3.69688	0.527832
12544	4	+	37921151	7.05801	3.2229
12569	1	+	53337151	0.92405	0.113439
12786	4	+	3583701	0.706578	0.162932
13009	11	+	15884251	2.57251	0.320845
13081	19	+	34878351	70.2337	6.8394
13180	2	+	127352751	1.30796	0.428365
13498	4	+	151390801	1.72641	0.311813
14584	10	+	85936051	1.84468	0.152251
14752	19	+	8087951	3.10788	0.903206
14754	5	+	1597651	4.24422	0.598836
17218	3	+	13699151	0.701129	0.0539806
45162	3	+	43032751	1078.2	68.1176
46478	3	+	50548601	0.386287	0.067699
47657	3	+	128178951	1.30497	0.0504997
50182	1	-	1858351	6.37688	2.56381
51796	3	+	13249951	20.0338	4.58482
52475	3	+	125478851	1.07602	0.386302
54275	12	-	112419601	0.719715	0.0458936
56125	3	+	13730951	0.0157362	0.00587255
60226	1	-	11947901	1.5965	0.407586
64215	3	+	26658951	0.154371	0.0142129
67785	3	+	50280051	62.1507	6.79549
78637	3	+	13389701	11.1963	0.023448
90089	3	+	140474951	24.9482	3.1122
98325	3	+	135277951	9.10054	0.0919947
108984	3	+	38843801	0.846785	0.145581
110730	1	-	110405751	0.22987	0.00256709
113165	1	-	111770251	6.8655	1.68984
113661	3	+	50393501	6.62346	0.832135
116265	1	+	110463851	202.924	42.2608
118992	1	+	10888801	6.53006	1.29635
119245	3	+	50380901	16.3741	0.253352
127109	3	+	14439151	0.639011	0.0251729
127547	1	-	110151501	1.14653	0.0859927
134108	1	+	112250351	13.0502	1.31425
136372	3	+	44932601	0.415138	0.103028
136749	3	+	42720401	0.00741372	0.00272438
137863	1	-	12744151	0.867695	0.373262

## Sheet: CAGE set
CAGE set
Subset	ID	Chromosome location	Predicted TSS location (NCBI36/hg18)	Tested region range 1,2kb (NCBI36/hg18)	Predicted TSS location (GRCh37/hg19)	Tested region range 1,2kb (GRCh37/hg19)	Distance (bp) to closest annotated TSS based on NCBI36/hg18	Distance (bp) to closest annotated TSS based on GRCh37/hg19
G1 (PS+/L+)	004+	1	6438451	6437451..6438651	6515864	6514864..6516064	10303	4087
	017+	2	55304275	55303275..55304475	55450771	55449771..55450971	1224	645
	032+	3	185430101	185429101..185430301	183947407	183946407..183947607	4913	810
	055-	7	61458197	61457997..61459197	61820762	61820562..61821762	429218	1107
	062+	10	41966071	41965071..41966271	42646065	42645065..42646265	15340	1068
	079+	15	38362401	38361401..38362601	40575109	40574109..40575309	24764	322
	086+	16	84147555	84146555..84147755	85590054	85589054..85590254	56870	54969
	099+	19	34712651	34711651..34712851	30020811	30019811..30021011	3320	3320
	103+	20	21434743	21433743..21434943	21486743	21485743..21486943	7956	4710
	124+	1	1951551	1950551..1951751	1961691	1960691..1961891	10911	10911
	136+	1	7688310	7687310..7688510	7765723	7764723..7765923	65606	25575
	158+	1	40107951	40106951..40108151	40335364	40334364..40335564	11986	11986
	178+	1	63555340	63554340..63555540	63782752	63781752..63782952	5960	149
	185+	1	90965101	90964101..90965301	91192513	91191513..91192713	9719	9719
	472+	2	161809701	161808701..161809901	162101455	162100455..162101655	63094	189
	550+	3	48673911	48672911..48674111	48698907	48697907..48699107	1441	1441
	671-	4	61750726	61750526..61751726	62068131	62067931..62069131	225792	271
	747+	4	191004558	191003558..191004758	190767564	190766564..190767764	47311	35106
	802+	5	60663143	60662143..60663343	60627386	60626386..60627586	43553	714
	849-	5	138877889	138877689..138878889	138897705	138897505..138898705	36416	8311
G2 (PS+/L-)	010+	1	50657528	50656528..50657728	50884941	50883941..50885141	2102	2363
	013+	1	153321201	153320201..153321401	155054577	155053577..155054777	3229	3192
	024+	2	231969069	231968069..231969269	232260825	232259825..232261025	1606	571
	035-	4	147795861	147795661..147796861	147576411	147576211..147577411	16323	16366
	050+	7	1672637	1671637..1672837	1706111	1705111..1706311	27850	25975
	077-	14	60051541	60051341..60052541	60981788	60981588..60982788	5919	49
	080+	15	68178483	68177483..68178683	70391429	70390429..70391629	2271	1173
	085+	16	49744001	49743001..49744201	51186500	51185500-51186700	1348	1319
	092-	18	74853764	74853564..74854764	76752776	76752576..76753776	12501	12501
	093-	19	871551	871351..872551	920551	920351..921551	3193	3209
	096+	19	10268104	10267104..10268304	10407104	10406104..10407304	6449	6449
	097+	19	13125530	13124530..13125730	13264530	13263530..13264730	3248	3248
	102+	19	62867701	62866701..62867901	58175889	58174889..58176089	11625	4414
	111+	22	48741599	48740599..48741799	50355595	50354595-50355795	1434	1179
	114+	X	128942515	128941515..128942715	129114834	129113834..129115034	1752	249
	118+	1	992770	991770..992970	1002907	1001907..1003107	24550	3009
	135+	1	6598101	6597101..6598301	6675514	6674514..6675714	1769	847
	448+	2	119331751	119330751..119331951	119615281	119614281..119615481	9522	10027
	750+	4	191228012	191227012..191228212	190994031	190993031..190994231	1644	1349
	850+	5	139124221	139123221..139124421	139144037	139143037..139144237	31369	10954
G3 (PS-/L+)	002142-	2	237166301	237166101..237167301	237501562	237501362..237502562	3487	23278
	002251+	5	171956051	171955051..171956251	172023446	172022446..172023646	29966	37429
	002292+	10	132477651	132476651..132477851	132587661	132586661..132587861	174281	284291
	002335+	3	197905801	197904801..197906001	196421404	196420404..196421604	1819	14431
	003495+	21	40278751	40277751..40278951	41356881	41355881..41357081	8321	86480
	003669+	X	152300751	152299751..152300951	152647557	152646557..152647757	37550	16683
	004449+	8	143087001	143086001..143087201	143089094	143088094..143089294	36799	38892
	005911+	8	142857751	142856751..142857951	142859844	142858844..142860044	169109	167016
	008220+	16	84113151	84112151..84113351	85555650	85554650..85555850	4113	89373
	012466+	7	157029851	157028851..157030051	157337090	157336090-157337290	18613	18613
	012544+	4	37921151	37920151..37921351	38244756	38243756..38244956	17532	4522
	013009+	11	15884251	15883251..15884451	15927675	15926675..15927875	48244	4820
	051796+	3	13249951	13248951..13250151	13274951	13273951..13275151	132690	107690
	052508+	1	155348151	155347151..155348351	157081527	157080527..157081727	7492	11927
	078678+	3	185966551	185965551..185966751	184483857	184482857..184484057	6125	7086
	079306-	1	10892751	10892551..10893751	10970164	10969964..10971164	36044	14343
	090089+	3	140474951	140473951..140475151	138992261	138991261..138992461	78070	8295
	098325+	3	135277951	135276951..135278151	133795261	133794261..133795461	119221	1204
	118992+	1	10888801	10887801..10889001	10966214	10965214..10966414	32094	10393
	134108+	1	112250351	112249351..112250551	112448828	112447828..112449028	31524	3130
G4 (PS-/L-)	000309+	10	120031401	120030401..120031601	120041411	120040411..120041611	30237	27681
	000882+	19	52684401	52683401..52684601	47992589	47991589..47992789	8873	5050
	000897+	16	84162451	84161451..84162651	85604950	85603950..85605150	11903	40073
	002489+	8	144142151	144141151..144142351	144070776	144069776..144070976	2918	6491
	002511+	2	71697851	71696851..71698051	71844343	71843343..71844543	4019	6434
	002565+	2	16438951	16437951..16439151	16575470	16574470..16575670	29489	39017
	002983+	7	157438951	157437951..157439151	144511218	144510218..144511418	32236	21874
	004329+	3	187326101	187325101..187326301	185843407	185842407..185843607	62086	15300
	004721-	2	120167251	120167051..120168251	120450781	120450581..120451781	20226	5418
	007413+	7	154893101	154892101..154893301	155200340	155199340..155200540	5009	25569
	008098+	1	4592201	4591201..4592401	4692341	4691341..4692541	19594	22451
	009368+	10	119311951	119310951..119312151	119321961	119320961-119322161	7372	10007
	010271+	3	14270901	14269901..14271101	14295897	14294897..14296097	50618	49448
	011530+	10	42547051	42546051..42547251	43227045	43226045..43227245	97946	5740
	012786+	4	3583701	3582701..3583901	3613903	3612903..3614103	5040	20853
	046478+	3	50548601	50547601..50548801	50573597	50572597..50573797	6926	25745
	047657+	3	128178951	128177951..128179151	126696261	126695261..126696461	3486	11176
	108984+	3	38843801	38842801..38844001	38868797	38867797..38868997	1916	3404
	114752+	10	2938201	2192851..2194051	2237275	2236275..2237475	40012	4306
	127547-	1	110151501	110151301..110152501	110349978	110349778..110350978	4178	3642

## Sheet: G2 TSS-500bp set
G2 TSS-500bp set
Subset	ID	Chromosome location	Predicted TSS location (GRCh37/hg19)	Luciferase activity		TSS location displaced 500bp (GRCh37/hg19)	Tested region range 2kb (GRCh37/hg19)	Luciferase activity
				fold-change	±standard deviation			fold-change	±standard deviation
G2 (PS+/L-)	448+	2	119615281	1.1073	0.369534	119614781	119613781..119615781	2.7185	0.991647
	35-	4	147576411	0.955	0.296985	147576911	147575911..147577911	3.19305	0.502824
	96+	19	10407104	0.6639	0.0644881	10406604	10405604..10407604	0.715595	0.446319
	80+	15	70391429	0.3	0	70390929	70389929..70391929	13.0565	0.413657
