# Supplementary material for: Unravelling the hidden DNA structural/physical code provides novel insights on promoter location
Source: Nucleic Acids Res. 2013 Jun 12;41(15):7220–30. doi: 10.1093/nar/gkt511 (PMC3753636; doi:10.1093/nar/gkt511)
Supplement: Supplementary Data [file supp_gkt511_nar-01209-n-2013-File008.zip › NAR-01209-2013 Suppl files/Duran_et_al_Supplementary_Table_3.xls]

## Sheet: TFBSs
Supplementary Table 3: Transcription factor binding site analysis
TFBS	Description	Localization	Predicted by PS	Not predicted by PS	CAGE G1+G2	CAGE G3+G4	Luc activity	Not Luc activity
AHR	aryl hydrocarbon receptor	Ubiquitous	1	NS	NS	NS	1	NS
AP2	Activating protein 2	Ubiquitous	1	NS	1	NS	1	NS
CMYC	Myc proto-oncogene protein	Ubiquitous	1	NS	NS	NS	NS	NS
E2A	TF E2alpha	Ubiquitous	1	NS	NS	NS	NS	NS
FOXM	Forkhead box protein M1	Tissue Specific	1	NS	NS	NS	NS	NS
FOXO	Forkhead box protein O1	Ubiquitous	1	NS	NS	NS	NS	NS
LUN1	E3 ubiquitin-protein ligase Topors	Tissue Specific	1	NS	NS	NS	NS	NS
NKX62	Homeobox protein Nkx-6.2	Tissue Specific	1	NS	NS	NS	NS	NS
CMYB	Transcriptional activator Myb	Ubiquitous	1	NS	NS	NS	NS	NS
CP2	Methyl-CpG-binding protein 2	Ubiquitous	1	NS	NS	NS	NS	NS
HIC	Hypermethylated in cancer 1 protein	Ubiquitous	1	NS	1	NS	1	NS
HIF1	Hypoxia-inducible factor 1-alpha	Ubiquitous	1	NS	1	NS	1	1
MAZ	Myc-associated zinc finger protein	Ubiquitous	1	NS	NS	NS	NS	NS
MZF1	myeloid zinc finger 1	Tissue Specific	1	NS	NS	NS	NS	NS
NFKB	Nuclear factor NF-kappa-B	Ubiquitous	1	NS	NS	NS	1	NS
NMYC	N-myc proto-oncogene protein	Ubiquitous	1	1	NS	NS	NS	1
SMAD4	Mothers against decapentaplegic homolog 4	Ubiquitous	1	NS	NS	NS	NS	NS
AML	Runt-related transcription factor 2	Tissue Specific	NS	1	NS	NS	NS	NS
AREB6	Zinc finger E-box-binding homeobox 1	Ubiquitous	NS	1	NS	NS	NS	NS
FAC1	Nucleosome-remodeling factor subunit BPTF	Ubiquitous	NS	1	NS	NS	NS	NS
GLI2	Zinc finger protein GLI2	Ubiquitous	NS	1	NS	NS	NS	NS
RORA	Nuclear receptor ROR-alpha	Ubiquitous	NS	1	NS	1	NS	1
RREB1	Ras-responsive element-binding protein 1	Tissue Specific	NS	1	NS	1	NS	1
TFBS:	Transcription Factor Binding Sites that were found to be overrepresented in any of the groups
Description:	Complete name of each TFBS
Predicted by PS:	Regions predicted by ProStar that were experimentally tested
Not predicted by PS:	Regions not predicted by PS that were experimentally tested
CAGE G1+G2:	Regions selected for subsets 1 and 2 (i.e PS+). 1 = enriched in that TFBS; NS = not significantly enriched.
CAGE G3+G4:	Regions selected for subsets 3 and 4 (i.e PS-). 1 = enriched in that TFBS; NS = not significantly enriched.
Luc activity:	Regions predicted by PS which activates transcription of the luciferase gene. 1 = enriched in that TFBS; NS = not significantly enriched.
Not Luc activity:	Regions predicted by PS which do not activate transcription of the luciferase gene. 1 = enriched in that TFBS; NS = not significantly enriched.
